# Supplementary material for: Validation of the Greek Cardiovascular Diet Questionnaire 2 (CDQ-2) and Single-Center Cross-Sectional Insights into the Dietary Habits of Cardiovascular Patients
Source: Nutrients. 2025 May 12;17(10):1649. doi: 10.3390/nu17101649 (PMC12114533; doi:10.3390/nu17101649)
Supplement: Supplementary file 1 [file nutrients-17-01649-s001.zip]

Archive with 1 entries (1 files):
- nutrients-3620856-supplementary.pdf
